# Supplementary material for: Magnetron Sputtering vs. Electrodeposition for Hard Chrome Coatings: A Comparison of Environmental and Economic Performances
Source: Materials (Basel). 2021 Jul 8;14(14):3823. doi: 10.3390/ma14143823 (PMC8307072; doi:10.3390/ma14143823)
Supplement: Supplementary file 1 [file materials-14-03823-s001.zip]

Archive with 1 entries (1 files):
- materials-1255222-supplementary.pdf
